# Supplementary material for: Scabies incidence and association with skin and soft tissue infection in Loyalty Islands Province, New Caledonia: A 15-year retrospective observational study using electronic health records
Source: PLoS Negl Trop Dis. 2022 Sep 6;16(9):e0010717. doi: 10.1371/journal.pntd.0010717 (PMC9481157; doi:10.1371/journal.pntd.0010717)
Supplement: S1 Data — (XLSX) [file pntd.0010717.s006.xlsx]

## Sheet: Fig1
Age group	sexe	IR	IC
[0-19]	F	0.07650123389	0.004401939279
[20-39]	F	0.05641233766	0.004648854666
[40-59]	F	0.05733130391	0.005237720738
[60-74]	F	0.07913669065	0.009353281957
[≥75]	F	0.09584664537	0.01666603197
All ages	F	0.06805374946	0.002621749545
[0-19]	M	0.07885862516	0.004341420878
[20-39]	M	0.02344622255	0.002919654887
[40-59]	M	0.03569682152	0.004103752188
[60-74]	M	0.05089058524	0.007844080374
[≥75]	M	0.06936416185	0.01937283745
All ages	M	0.05144054479	0.002261100381

## Sheet: Fig2
		Age group
Year of birth	birth cohort size	[0-1[	[1-2[	[2-3[	[3-4[	[4-5[	[5-6[	[6-7[	[7-8[	[8-9[	[9-10[	[10-11[	[11-12[	[12-13[	[14-15[
2004	378	0.2222	0.4709	0.0714	0.0423	0.0265	0.0106	0.0132	0.0079	0.0079	0.0079	0.0079	0.0053	0.0053	0.0026
2005	324	0.2963	0.4136	0.0617	0.0401	0.0278	0.0123	0.0093	0.0154	0.0093	0.0093	0.0031	0.0031	0.0185	0.0062
2006	346	0.2197	0.3699	0.026	0.0549	0.0376	0.0318	0.0116	0.0145	0.0058	0.0116	0.0173	0.0087	0.0087
2007	330	0.2242	0.3273	0.0848	0.0273	0.0364	0.0273	0.0273	0.0121	0.0212	0.0242	0.0303	0.0061
2008	289	0.2215	0.436	0.0865	0.0311	0.0208	0.0242	0.0208	0.0242	0.0242	0.0138	0.0035
2009	341	0.1994	0.3402	0.0762	0.0293	0.0469	0.0176	0.0323	0.0264	0.0117	0.0088
2010	346	0.1098	0.3468	0.0491	0.0491	0.0347	0.0376	0.0318	0.0145	0.0173
2011	334	0.1617	0.2096	0.0838	0.024	0.0359	0.0539	0.0299	0.012
2012	349	0.1375	0.2751	0.086	0.0401	0.0602	0.0344	0.0315
2013	351	0.1481	0.2564	0.0826	0.0513	0.0456	0.0256
2014	346	0.185	0.237	0.0723	0.0462	0.052
2015	312	0.141	0.3846	0.0833	0.0321
2016	377	0.1751	0.2122	0.1114
2017	309	0.1294	0.2913
total	4732
mean incidence		0.1836	0.3265	0.075	0.039	0.0386	0.0275	0.0231	0.0159	0.0139	0.0126	0.0124	0.0058	0.0108	0.0044
cumulative incidence		0.1836	0.5101	0.5852	0.6241	0.6627	0.6902	0.7133	0.7292	0.7431	0.7557	0.7681	0.7739	0.7847	0.7891
standart deviation		0.0503	0.0831	0.0207	0.0102	0.0117	0.0129	0.0095	0.0063	0.0071	0.0061	0.0115	0.0023	0.0069	0.0025

## Sheet: Fig3
Month	Scabies avg no case	Temp (°C)
Jan	108	26.1
Feb	114	26.3
Mar	125	25.8
Apr	135	24.6
May	137	22.7
Jun	166	21.1
Jul	162	19.9
Aug	164	19.8
Sep	143	20.7
Oct	132	22.3
Nov	113	23.7
Dec	112	25

## Sheet: Fig4
Children <5 years with at least one scabies diagnosis (if relapse, last event)
			Consultation for skin sore in the 3 months preceding the 1-year anniversary of scabies/diagnosis treatment
			Yes	No
Consultation for skin sore in the 3 months preceding scabies/diagnosis treatment		Yes	195	1.155	1.35	51.90%
		No	118	1.133	1.251
			313	2.288	2.601	↓
			12.03%		⟶	4.31

## Sheet: S1 Fig
	Incidence Rate
Year	Lifou	Maré	Ouvéa	LIP
2004	7.49%	9.56%	3.24%	7.35%
2005	7.32%	6.09%	5.43%	6.52%
2006	7.27%	6.58%	5.82%	6.74%
2007	6.19%	6.85%	8.28%	6.77%
2008	4.47%	3.65%	8.84%	5.03%
2009	4.87%	6.40%	8.57%	6.04%
2010	4.83%	3.82%	9.06%	5.30%
2011	6.42%	4.54%	6.73%	5.90%
2012	4.95%	5.06%	4.89%	4.96%
2013	5.52%	4.56%	6.54%	5.39%
2014	4.50%	7.09%	5.86%	5.54%
2015	5.59%	8.12%	6.13%	6.46%
2016	6.75%	13.35%	6.91%	8.81%
2017	4.76%	11.70%	4.86%	6.91%
2018	5.35%	12.47%	4.36%	7.37%

## Sheet: S2 Fig
Venn diagram
case detection type	number	proportion
A	16	0.10%
A,B	190	1.13%
A,B,C	848	5.04%
A,C	351	2.08%
B	2229	13.23%
B,C	6090	36.16%
C	7118	42.26%
A = ICD-10
B = Specific treatments
C = Specific treatments

## Sheet: S3 Fig
code tribu	IR	CI
ATA	44.5	[23,3-65,7|
BAN	64.7	[50,9-78,5]
CGT	41.1	[28,4-53,8]
CEN	141.9	[101-182,8]
XPN	68.1	[58,7-77,5]
CUA	43	[23-63]
DOK	81.3	[64,8-97,8]
DOZ	27.3	[18,7-35,9]
DUE	53.7	[44,8-62,6]
EAS	50.3	[29,8-70,8]
ENI	51.3	[37,5-65,1]
SJO	163	[114,9-211,1]
FYE	103	[63,8-142,2]
FYA	76	[47-105]
GOS	44.9	[30,3-59,5]
GEI	131.1	[99,6-162,6]
HAN	32.7	[7,7-57,7]
HAP	52.6	[41,3-63,9]
HMK	33.6	|24,6-42,6]
HDD	2.3	[0-6,6]
HDO	5.7	[0-16]
HND	85.9	[62,1-109,7]
HEU	62.2	[40,2-84,2]
HPU	19.1	[9-29,2]
HSE	24.1	[16,3-31,9]
HWC	167.9	[136,4-199,4]
HUN	115.9	[85,9-145,9]
INA	31.8	[15,5-48,1]
JOJ	26.3	[0-62,1]
KAE	133.8	[05-172,6]
KDG	53.6	[39,7-67,5]
KIR	42.9	[29,7-56,1]
KUM	54.9	[39,8-70]
KUR	59.6	[41,6-77,6]
LAR	124.3	[110,2-138,4]
LEK	49.7	[35,6-63,8]
LIM	51.3	[[28,7-73,9]
LUC	36.4	[29,4-43,4]
LGN	52.4	[34,2-70,6]
MEB	47.6	[34,4-60,8]
MDU	101.1	[74,6-127,6]
MNK	246	[188,7-303,3]
MOU	73.2	[60,8-85,6]
MUL	46.8	[35,9-57,7]
MWG	43.6	[17,4-69,8]
NMU	17	[0-35,9]
NMA	57.3	[38,7-75,9]
NAN	42.8	[26,8-58,8]
NCM	47.9	[[34,4-61,4]
NTL	78.6	[68,9-88,3]
NEC	42.8	[34,4-51,2]
NIM	47.6	[33,1-62,1]
SPL	43.9	[30,7-57,1]
OGN	36.4	[18,3-54,5]
OGE	19.2	9,9,28,5]
OUL	44.4	[30,3-58,5]
PAD	84.1	[59,7-108,5]
PAT	70.2	[47,6-92,8]
PEN	90.3	[74,3-106,3]
PEY	33.9	[1,9-65,9]
QAN	54.6	[46,2-63]
RAW	62.8	[44,8-80,8]
ROH	23.2	[14,1-32,3]
SIL	146.4	[122,7-170,1]
SPL	8.1	[0-18,9]
TAD	57.6	[45,8-69,4]
TAK	19.3	[10,1-28,5]
TAW	79	[62,7-95,3]
TEN	136.7	[105,7-167,7]
TEO	-28.3	[12,6-44]
TOG	41.4	[17,8-65]
THK	47.7	[32,9-62,5]
TIG	4.4	[0-9,3]
TGT	104.1	[83-125,2]
TPT	46.3	[35,7-56,9]
TUO	48.3	[38,9-57,7]
WAB	33.9	[24,1-43,7]
WAD	49.8	[38,6-61]
WKT	76.7	[52,9-100,5]
WKO	175.2	[144,4-206]
WKU	66	[51,1-80,9]
OSD	127.6	[93,3-161,9]
WSN	47.2	[27,5-66,9]
WED	43.2	[33,1-43,3]
WEN	15	[6,4-23,6]
WIW	35.3	[26,8-43,8]
XOD	27.9	[16,1-39,7]
